# Supplementary material for: GO-2D: identifying 2-dimensional cellular-localized functional modules in Gene Ontology
Source: BMC Genomics. 2007 Jan 24;8:30. doi: 10.1186/1471-2164-8-30 (PMC1794235; doi:10.1186/1471-2164-8-30)
Supplement: Additional File 4 — Gene information. spreadsheet containing the names of all the genes in the modules shown in Table 2 and Table 3. [file 1471-2164-8-30-S4.xls]

## Sheet: BreastCancer1D DEGs
Biological Process ID	Biological Process Name	Entrez Gene Id
GO:0006334	nucleosome assembly	3006
GO:0006334	nucleosome assembly	55506
GO:0006334	nucleosome assembly	8337
GO:0006334	nucleosome assembly	8340
GO:0006334	nucleosome assembly	8349
GO:0006334	nucleosome assembly	85236
GO:0007611	learning and/or memory	2182
GO:0007611	learning and/or memory	348
GO:0007611	learning and/or memory	6285

## Sheet: BreastCancer1D Reference Genes
Biological Process ID	Biological Process Name	Entrez Gene Id
GO:0006334	nucleosome assembly	10036
GO:0006334	nucleosome assembly	1058
GO:0006334	nucleosome assembly	23270
GO:0006334	nucleosome assembly	255626
GO:0006334	nucleosome assembly	3005
GO:0006334	nucleosome assembly	3006
GO:0006334	nucleosome assembly	3014
GO:0006334	nucleosome assembly	3015
GO:0006334	nucleosome assembly	3017
GO:0006334	nucleosome assembly	3020
GO:0006334	nucleosome assembly	3021
GO:0006334	nucleosome assembly	388177
GO:0006334	nucleosome assembly	4673
GO:0006334	nucleosome assembly	4674
GO:0006334	nucleosome assembly	4676
GO:0006334	nucleosome assembly	4744
GO:0006334	nucleosome assembly	51773
GO:0006334	nucleosome assembly	55506
GO:0006334	nucleosome assembly	64061
GO:0006334	nucleosome assembly	6418
GO:0006334	nucleosome assembly	7259
GO:0006334	nucleosome assembly	8208
GO:0006334	nucleosome assembly	8334
GO:0006334	nucleosome assembly	8337
GO:0006334	nucleosome assembly	8340
GO:0006334	nucleosome assembly	8349
GO:0006334	nucleosome assembly	8467
GO:0006334	nucleosome assembly	85236
GO:0006334	nucleosome assembly	92815
GO:0006334	nucleosome assembly	94239
GO:0006334	nucleosome assembly	9555
GO:0007611	learning and/or memory	1392
GO:0007611	learning and/or memory	1742
GO:0007611	learning and/or memory	2182
GO:0007611	learning and/or memory	2334
GO:0007611	learning and/or memory	2534
GO:0007611	learning and/or memory	348
GO:0007611	learning and/or memory	6285

## Sheet: BreastCancer2D DEGs
Biological Process ID	Biological Process Name	Cellular Component ID	Cellular Component Name	Entrez Gene Id
GO:0006334	nucleosome assembly	GO:0000786	nucleosome	3006
GO:0006334	nucleosome assembly	GO:0000786	nucleosome	55506
GO:0006334	nucleosome assembly	GO:0000786	nucleosome	8337
GO:0006334	nucleosome assembly	GO:0000786	nucleosome	8340
GO:0006334	nucleosome assembly	GO:0000786	nucleosome	8349
GO:0006334	nucleosome assembly	GO:0000786	nucleosome	85236
GO:0006334	nucleosome assembly	GO:0005634	nucleus	3006
GO:0006334	nucleosome assembly	GO:0005634	nucleus	55506
GO:0006334	nucleosome assembly	GO:0005634	nucleus	8337
GO:0006334	nucleosome assembly	GO:0005634	nucleus	8340
GO:0006334	nucleosome assembly	GO:0005634	nucleus	8349
GO:0006334	nucleosome assembly	GO:0005634	nucleus	85236
GO:0006800	oxygen and reactive oxygen species metabolism	GO:0044421	extracellular region part	2878
GO:0006800	oxygen and reactive oxygen species metabolism	GO:0044421	extracellular region part	348
GO:0006800	oxygen and reactive oxygen species metabolism	GO:0044421	extracellular region part	6649
GO:0006956	complement activation	GO:0005576	extracellular region	3075
GO:0006956	complement activation	GO:0005576	extracellular region	6285
GO:0006956	complement activation	GO:0005576	extracellular region	727
GO:0007169	transmembrane receptor protein tyrosine kinase signaling pathway	GO:0044444	cytoplasmic part	154
GO:0007169	transmembrane receptor protein tyrosine kinase signaling pathway	GO:0044444	cytoplasmic part	2746
GO:0007169	transmembrane receptor protein tyrosine kinase signaling pathway	GO:0044444	cytoplasmic part	5296
GO:0007186	G-protein coupled receptor protein signaling pathway	GO:0005887	integral to plasma membrane	10266
GO:0007186	G-protein coupled receptor protein signaling pathway	GO:0005887	integral to plasma membrane	154
GO:0007186	G-protein coupled receptor protein signaling pathway	GO:0005887	integral to plasma membrane	1901
GO:0007186	G-protein coupled receptor protein signaling pathway	GO:0005887	integral to plasma membrane	3357
GO:0007186	G-protein coupled receptor protein signaling pathway	GO:0005887	integral to plasma membrane	5031
GO:0007186	G-protein coupled receptor protein signaling pathway	GO:0005887	integral to plasma membrane	5168
GO:0007186	G-protein coupled receptor protein signaling pathway	GO:0005887	integral to plasma membrane	9052
GO:0007611	learning and/or memory	GO:0044464	cell part	2182
GO:0007611	learning and/or memory	GO:0044464	cell part	348
GO:0007611	learning and/or memory	GO:0044464	cell part	6285
GO:0008610	lipid biosynthesis	GO:0005739	mitochondrion	1584
GO:0008610	lipid biosynthesis	GO:0005739	mitochondrion	51102
GO:0008610	lipid biosynthesis	GO:0005739	mitochondrion	57678

## Sheet: BreastCancer2D Reference Genes
Biological Process ID	Biological Process Name	Cellular Component ID	Cellular Component Name	Entrez Gene Id
GO:0006334	nucleosome assembly	GO:0000786	nucleosome	1058
GO:0006334	nucleosome assembly	GO:0000786	nucleosome	255626
GO:0006334	nucleosome assembly	GO:0000786	nucleosome	3005
GO:0006334	nucleosome assembly	GO:0000786	nucleosome	3006
GO:0006334	nucleosome assembly	GO:0000786	nucleosome	3014
GO:0006334	nucleosome assembly	GO:0000786	nucleosome	3015
GO:0006334	nucleosome assembly	GO:0000786	nucleosome	3017
GO:0006334	nucleosome assembly	GO:0000786	nucleosome	3020
GO:0006334	nucleosome assembly	GO:0000786	nucleosome	3021
GO:0006334	nucleosome assembly	GO:0000786	nucleosome	388177
GO:0006334	nucleosome assembly	GO:0000786	nucleosome	4744
GO:0006334	nucleosome assembly	GO:0000786	nucleosome	55506
GO:0006334	nucleosome assembly	GO:0000786	nucleosome	8334
GO:0006334	nucleosome assembly	GO:0000786	nucleosome	8337
GO:0006334	nucleosome assembly	GO:0000786	nucleosome	8340
GO:0006334	nucleosome assembly	GO:0000786	nucleosome	8349
GO:0006334	nucleosome assembly	GO:0000786	nucleosome	85236
GO:0006334	nucleosome assembly	GO:0000786	nucleosome	92815
GO:0006334	nucleosome assembly	GO:0000786	nucleosome	94239
GO:0006334	nucleosome assembly	GO:0000786	nucleosome	9555
GO:0006334	nucleosome assembly	GO:0005634	nucleus	10036
GO:0006334	nucleosome assembly	GO:0005634	nucleus	1058
GO:0006334	nucleosome assembly	GO:0005634	nucleus	23270
GO:0006334	nucleosome assembly	GO:0005634	nucleus	255626
GO:0006334	nucleosome assembly	GO:0005634	nucleus	3005
GO:0006334	nucleosome assembly	GO:0005634	nucleus	3006
GO:0006334	nucleosome assembly	GO:0005634	nucleus	3014
GO:0006334	nucleosome assembly	GO:0005634	nucleus	3015
GO:0006334	nucleosome assembly	GO:0005634	nucleus	3017
GO:0006334	nucleosome assembly	GO:0005634	nucleus	3020
GO:0006334	nucleosome assembly	GO:0005634	nucleus	3021
GO:0006334	nucleosome assembly	GO:0005634	nucleus	388177
GO:0006334	nucleosome assembly	GO:0005634	nucleus	4673
GO:0006334	nucleosome assembly	GO:0005634	nucleus	4674
GO:0006334	nucleosome assembly	GO:0005634	nucleus	4676
GO:0006334	nucleosome assembly	GO:0005634	nucleus	4744
GO:0006334	nucleosome assembly	GO:0005634	nucleus	51773
GO:0006334	nucleosome assembly	GO:0005634	nucleus	55506
GO:0006334	nucleosome assembly	GO:0005634	nucleus	64061
GO:0006334	nucleosome assembly	GO:0005634	nucleus	6418
GO:0006334	nucleosome assembly	GO:0005634	nucleus	7259
GO:0006334	nucleosome assembly	GO:0005634	nucleus	8208
GO:0006334	nucleosome assembly	GO:0005634	nucleus	8334
GO:0006334	nucleosome assembly	GO:0005634	nucleus	8337
GO:0006334	nucleosome assembly	GO:0005634	nucleus	8340
GO:0006334	nucleosome assembly	GO:0005634	nucleus	8349
GO:0006334	nucleosome assembly	GO:0005634	nucleus	8467
GO:0006334	nucleosome assembly	GO:0005634	nucleus	85236
GO:0006334	nucleosome assembly	GO:0005634	nucleus	92815
GO:0006334	nucleosome assembly	GO:0005634	nucleus	94239
GO:0006334	nucleosome assembly	GO:0005634	nucleus	9555
GO:0006800	oxygen and reactive oxygen species metabolism	GO:0044421	extracellular region part	2878
GO:0006800	oxygen and reactive oxygen species metabolism	GO:0044421	extracellular region part	348
GO:0006800	oxygen and reactive oxygen species metabolism	GO:0044421	extracellular region part	4153
GO:0006800	oxygen and reactive oxygen species metabolism	GO:0044421	extracellular region part	6352
GO:0006800	oxygen and reactive oxygen species metabolism	GO:0044421	extracellular region part	6649
GO:0006956	complement activation	GO:0005576	extracellular region	10747
GO:0006956	complement activation	GO:0005576	extracellular region	3075
GO:0006956	complement activation	GO:0005576	extracellular region	4153
GO:0006956	complement activation	GO:0005576	extracellular region	5199
GO:0006956	complement activation	GO:0005576	extracellular region	6285
GO:0006956	complement activation	GO:0005576	extracellular region	713
GO:0006956	complement activation	GO:0005576	extracellular region	714
GO:0006956	complement activation	GO:0005576	extracellular region	717
GO:0006956	complement activation	GO:0005576	extracellular region	722
GO:0006956	complement activation	GO:0005576	extracellular region	727
GO:0006956	complement activation	GO:0005576	extracellular region	729
GO:0007169	transmembrane receptor protein tyrosine kinase signaling pathway	GO:0044444	cytoplasmic part	10256
GO:0007169	transmembrane receptor protein tyrosine kinase signaling pathway	GO:0044444	cytoplasmic part	1176
GO:0007169	transmembrane receptor protein tyrosine kinase signaling pathway	GO:0044444	cytoplasmic part	154
GO:0007169	transmembrane receptor protein tyrosine kinase signaling pathway	GO:0044444	cytoplasmic part	2335
GO:0007169	transmembrane receptor protein tyrosine kinase signaling pathway	GO:0044444	cytoplasmic part	2746
GO:0007169	transmembrane receptor protein tyrosine kinase signaling pathway	GO:0044444	cytoplasmic part	2885
GO:0007169	transmembrane receptor protein tyrosine kinase signaling pathway	GO:0044444	cytoplasmic part	5296
GO:0007169	transmembrane receptor protein tyrosine kinase signaling pathway	GO:0044444	cytoplasmic part	8503
GO:0007169	transmembrane receptor protein tyrosine kinase signaling pathway	GO:0044444	cytoplasmic part	9158
GO:0007169	transmembrane receptor protein tyrosine kinase signaling pathway	GO:0044444	cytoplasmic part	9702
GO:0007169	transmembrane receptor protein tyrosine kinase signaling pathway	GO:0044444	cytoplasmic part	9788
GO:0007186	G-protein coupled receptor protein signaling pathway	GO:0005887	integral to plasma membrane	10203
GO:0007186	G-protein coupled receptor protein signaling pathway	GO:0005887	integral to plasma membrane	10266
GO:0007186	G-protein coupled receptor protein signaling pathway	GO:0005887	integral to plasma membrane	10267
GO:0007186	G-protein coupled receptor protein signaling pathway	GO:0005887	integral to plasma membrane	10268
GO:0007186	G-protein coupled receptor protein signaling pathway	GO:0005887	integral to plasma membrane	10314
GO:0007186	G-protein coupled receptor protein signaling pathway	GO:0005887	integral to plasma membrane	10818
GO:0007186	G-protein coupled receptor protein signaling pathway	GO:0005887	integral to plasma membrane	11245
GO:0007186	G-protein coupled receptor protein signaling pathway	GO:0005887	integral to plasma membrane	113
GO:0007186	G-protein coupled receptor protein signaling pathway	GO:0005887	integral to plasma membrane	1230
GO:0007186	G-protein coupled receptor protein signaling pathway	GO:0005887	integral to plasma membrane	134
GO:0007186	G-protein coupled receptor protein signaling pathway	GO:0005887	integral to plasma membrane	135
GO:0007186	G-protein coupled receptor protein signaling pathway	GO:0005887	integral to plasma membrane	136
GO:0007186	G-protein coupled receptor protein signaling pathway	GO:0005887	integral to plasma membrane	1394
GO:0007186	G-protein coupled receptor protein signaling pathway	GO:0005887	integral to plasma membrane	147
GO:0007186	G-protein coupled receptor protein signaling pathway	GO:0005887	integral to plasma membrane	150
GO:0007186	G-protein coupled receptor protein signaling pathway	GO:0005887	integral to plasma membrane	1524
GO:0007186	G-protein coupled receptor protein signaling pathway	GO:0005887	integral to plasma membrane	154
GO:0007186	G-protein coupled receptor protein signaling pathway	GO:0005887	integral to plasma membrane	185
GO:0007186	G-protein coupled receptor protein signaling pathway	GO:0005887	integral to plasma membrane	187
GO:0007186	G-protein coupled receptor protein signaling pathway	GO:0005887	integral to plasma membrane	1901
GO:0007186	G-protein coupled receptor protein signaling pathway	GO:0005887	integral to plasma membrane	1909
GO:0007186	G-protein coupled receptor protein signaling pathway	GO:0005887	integral to plasma membrane	1910
GO:0007186	G-protein coupled receptor protein signaling pathway	GO:0005887	integral to plasma membrane	2149
GO:0007186	G-protein coupled receptor protein signaling pathway	GO:0005887	integral to plasma membrane	2150
GO:0007186	G-protein coupled receptor protein signaling pathway	GO:0005887	integral to plasma membrane	2151
GO:0007186	G-protein coupled receptor protein signaling pathway	GO:0005887	integral to plasma membrane	2206
GO:0007186	G-protein coupled receptor protein signaling pathway	GO:0005887	integral to plasma membrane	2535
GO:0007186	G-protein coupled receptor protein signaling pathway	GO:0005887	integral to plasma membrane	2564
GO:0007186	G-protein coupled receptor protein signaling pathway	GO:0005887	integral to plasma membrane	2566
GO:0007186	G-protein coupled receptor protein signaling pathway	GO:0005887	integral to plasma membrane	2798
GO:0007186	G-protein coupled receptor protein signaling pathway	GO:0005887	integral to plasma membrane	2828
GO:0007186	G-protein coupled receptor protein signaling pathway	GO:0005887	integral to plasma membrane	2842
GO:0007186	G-protein coupled receptor protein signaling pathway	GO:0005887	integral to plasma membrane	2852
GO:0007186	G-protein coupled receptor protein signaling pathway	GO:0005887	integral to plasma membrane	2912
GO:0007186	G-protein coupled receptor protein signaling pathway	GO:0005887	integral to plasma membrane	2915
GO:0007186	G-protein coupled receptor protein signaling pathway	GO:0005887	integral to plasma membrane	3269
GO:0007186	G-protein coupled receptor protein signaling pathway	GO:0005887	integral to plasma membrane	3357
GO:0007186	G-protein coupled receptor protein signaling pathway	GO:0005887	integral to plasma membrane	3362
GO:0007186	G-protein coupled receptor protein signaling pathway	GO:0005887	integral to plasma membrane	3363
GO:0007186	G-protein coupled receptor protein signaling pathway	GO:0005887	integral to plasma membrane	4157
GO:0007186	G-protein coupled receptor protein signaling pathway	GO:0005887	integral to plasma membrane	4886
GO:0007186	G-protein coupled receptor protein signaling pathway	GO:0005887	integral to plasma membrane	5021
GO:0007186	G-protein coupled receptor protein signaling pathway	GO:0005887	integral to plasma membrane	5028
GO:0007186	G-protein coupled receptor protein signaling pathway	GO:0005887	integral to plasma membrane	5031
GO:0007186	G-protein coupled receptor protein signaling pathway	GO:0005887	integral to plasma membrane	5168
GO:0007186	G-protein coupled receptor protein signaling pathway	GO:0005887	integral to plasma membrane	55890
GO:0007186	G-protein coupled receptor protein signaling pathway	GO:0005887	integral to plasma membrane	5724
GO:0007186	G-protein coupled receptor protein signaling pathway	GO:0005887	integral to plasma membrane	5732
GO:0007186	G-protein coupled receptor protein signaling pathway	GO:0005887	integral to plasma membrane	643
GO:0007186	G-protein coupled receptor protein signaling pathway	GO:0005887	integral to plasma membrane	7433
GO:0007186	G-protein coupled receptor protein signaling pathway	GO:0005887	integral to plasma membrane	7976
GO:0007186	G-protein coupled receptor protein signaling pathway	GO:0005887	integral to plasma membrane	8111
GO:0007186	G-protein coupled receptor protein signaling pathway	GO:0005887	integral to plasma membrane	8323
GO:0007186	G-protein coupled receptor protein signaling pathway	GO:0005887	integral to plasma membrane	8477
GO:0007186	G-protein coupled receptor protein signaling pathway	GO:0005887	integral to plasma membrane	8611
GO:0007186	G-protein coupled receptor protein signaling pathway	GO:0005887	integral to plasma membrane	8843
GO:0007186	G-protein coupled receptor protein signaling pathway	GO:0005887	integral to plasma membrane	9002
GO:0007186	G-protein coupled receptor protein signaling pathway	GO:0005887	integral to plasma membrane	9052
GO:0007186	G-protein coupled receptor protein signaling pathway	GO:0005887	integral to plasma membrane	916
GO:0007186	G-protein coupled receptor protein signaling pathway	GO:0005887	integral to plasma membrane	9289
GO:0007186	G-protein coupled receptor protein signaling pathway	GO:0005887	integral to plasma membrane	976
GO:0007611	learning and/or memory	GO:0044464	cell part	1392
GO:0007611	learning and/or memory	GO:0044464	cell part	1742
GO:0007611	learning and/or memory	GO:0044464	cell part	2182
GO:0007611	learning and/or memory	GO:0044464	cell part	348
GO:0007611	learning and/or memory	GO:0044464	cell part	6285
GO:0008610	lipid biosynthesis	GO:0005739	mitochondrion	10671
GO:0008610	lipid biosynthesis	GO:0005739	mitochondrion	1584
GO:0008610	lipid biosynthesis	GO:0005739	mitochondrion	2232
GO:0008610	lipid biosynthesis	GO:0005739	mitochondrion	23417
GO:0008610	lipid biosynthesis	GO:0005739	mitochondrion	27349
GO:0008610	lipid biosynthesis	GO:0005739	mitochondrion	51102
GO:0008610	lipid biosynthesis	GO:0005739	mitochondrion	57678
GO:0008610	lipid biosynthesis	GO:0005739	mitochondrion	64746
GO:0008610	lipid biosynthesis	GO:0005739	mitochondrion	6770
GO:0008610	lipid biosynthesis	GO:0005739	mitochondrion	8760

## Sheet: GastricCancer1D DEGs
Biological Process ID	Biological Process Name	Entrez Gene Id
GO:0000079	regulation of cyclin dependent protein kinase activity	1022
GO:0000079	regulation of cyclin dependent protein kinase activity	1027
GO:0000079	regulation of cyclin dependent protein kinase activity	1030
GO:0000079	regulation of cyclin dependent protein kinase activity	1032
GO:0000079	regulation of cyclin dependent protein kinase activity	1033
GO:0000079	regulation of cyclin dependent protein kinase activity	10614
GO:0000079	regulation of cyclin dependent protein kinase activity	1111
GO:0000079	regulation of cyclin dependent protein kinase activity	11140
GO:0000079	regulation of cyclin dependent protein kinase activity	1164
GO:0000079	regulation of cyclin dependent protein kinase activity	26524
GO:0000079	regulation of cyclin dependent protein kinase activity	29950
GO:0000079	regulation of cyclin dependent protein kinase activity	890
GO:0000079	regulation of cyclin dependent protein kinase activity	8900
GO:0000079	regulation of cyclin dependent protein kinase activity	902
GO:0000079	regulation of cyclin dependent protein kinase activity	904
GO:0000079	regulation of cyclin dependent protein kinase activity	990
GO:0000079	regulation of cyclin dependent protein kinase activity	993
GO:0000079	regulation of cyclin dependent protein kinase activity	995
GO:0006364	rRNA processing	10123
GO:0006364	rRNA processing	11340
GO:0006364	rRNA processing	1736
GO:0006364	rRNA processing	2091
GO:0006364	rRNA processing	22894
GO:0006364	rRNA processing	22984
GO:0006364	rRNA processing	23076
GO:0006364	rRNA processing	24140
GO:0006364	rRNA processing	2483
GO:0006364	rRNA processing	26225
GO:0006364	rRNA processing	27292
GO:0006364	rRNA processing	377
GO:0006364	rRNA processing	400
GO:0006364	rRNA processing	51096
GO:0006364	rRNA processing	51118
GO:0006364	rRNA processing	54433
GO:0006364	rRNA processing	54512
GO:0006364	rRNA processing	54606
GO:0006364	rRNA processing	56915
GO:0006364	rRNA processing	65083
GO:0006364	rRNA processing	84135
GO:0006364	rRNA processing	8568
GO:0006364	rRNA processing	8602
GO:0006364	rRNA processing	9136
GO:0006364	rRNA processing	9221
GO:0006364	rRNA processing	92856
GO:0007089	traversing start control point of mitotic cell cycle	1017
GO:0007089	traversing start control point of mitotic cell cycle	8317
GO:0007089	traversing start control point of mitotic cell cycle	983
GO:0007089	traversing start control point of mitotic cell cycle	990
GO:0007089	traversing start control point of mitotic cell cycle	995
GO:0007586	digestion	10753
GO:0007586	digestion	10874
GO:0007586	digestion	10891
GO:0007586	digestion	1314
GO:0007586	digestion	1510
GO:0007586	digestion	4852
GO:0007586	digestion	5225
GO:0007586	digestion	56287
GO:0007586	digestion	570
GO:0007586	digestion	57016
GO:0007586	digestion	64240
GO:0007586	digestion	6564
GO:0007586	digestion	6751
GO:0007586	digestion	7433
GO:0007586	digestion	887

## Sheet: GastricCancer1D Reference Genes
Biological Process ID	Biological Process Name	Entrez Gene Id
GO:0000079	regulation of cyclin dependent protein kinase activity	1022
GO:0000079	regulation of cyclin dependent protein kinase activity	1027
GO:0000079	regulation of cyclin dependent protein kinase activity	1030
GO:0000079	regulation of cyclin dependent protein kinase activity	1032
GO:0000079	regulation of cyclin dependent protein kinase activity	1033
GO:0000079	regulation of cyclin dependent protein kinase activity	10614
GO:0000079	regulation of cyclin dependent protein kinase activity	1111
GO:0000079	regulation of cyclin dependent protein kinase activity	11140
GO:0000079	regulation of cyclin dependent protein kinase activity	1164
GO:0000079	regulation of cyclin dependent protein kinase activity	26524
GO:0000079	regulation of cyclin dependent protein kinase activity	2965
GO:0000079	regulation of cyclin dependent protein kinase activity	29882
GO:0000079	regulation of cyclin dependent protein kinase activity	29950
GO:0000079	regulation of cyclin dependent protein kinase activity	4331
GO:0000079	regulation of cyclin dependent protein kinase activity	51654
GO:0000079	regulation of cyclin dependent protein kinase activity	5728
GO:0000079	regulation of cyclin dependent protein kinase activity	80279
GO:0000079	regulation of cyclin dependent protein kinase activity	8851
GO:0000079	regulation of cyclin dependent protein kinase activity	890
GO:0000079	regulation of cyclin dependent protein kinase activity	8900
GO:0000079	regulation of cyclin dependent protein kinase activity	900
GO:0000079	regulation of cyclin dependent protein kinase activity	902
GO:0000079	regulation of cyclin dependent protein kinase activity	904
GO:0000079	regulation of cyclin dependent protein kinase activity	905
GO:0000079	regulation of cyclin dependent protein kinase activity	9077
GO:0000079	regulation of cyclin dependent protein kinase activity	990
GO:0000079	regulation of cyclin dependent protein kinase activity	993
GO:0000079	regulation of cyclin dependent protein kinase activity	995
GO:0006364	rRNA processing	10123
GO:0006364	rRNA processing	10124
GO:0006364	rRNA processing	10139
GO:0006364	rRNA processing	10775
GO:0006364	rRNA processing	11103
GO:0006364	rRNA processing	11340
GO:0006364	rRNA processing	117246
GO:0006364	rRNA processing	134430
GO:0006364	rRNA processing	1736
GO:0006364	rRNA processing	2091
GO:0006364	rRNA processing	221079
GO:0006364	rRNA processing	22894
GO:0006364	rRNA processing	22984
GO:0006364	rRNA processing	23076
GO:0006364	rRNA processing	24140
GO:0006364	rRNA processing	2483
GO:0006364	rRNA processing	26225
GO:0006364	rRNA processing	27292
GO:0006364	rRNA processing	375
GO:0006364	rRNA processing	377
GO:0006364	rRNA processing	379
GO:0006364	rRNA processing	381
GO:0006364	rRNA processing	382
GO:0006364	rRNA processing	400
GO:0006364	rRNA processing	402
GO:0006364	rRNA processing	403
GO:0006364	rRNA processing	50628
GO:0006364	rRNA processing	51096
GO:0006364	rRNA processing	51118
GO:0006364	rRNA processing	51729
GO:0006364	rRNA processing	5394
GO:0006364	rRNA processing	54433
GO:0006364	rRNA processing	54512
GO:0006364	rRNA processing	54606
GO:0006364	rRNA processing	55272
GO:0006364	rRNA processing	55505
GO:0006364	rRNA processing	55651
GO:0006364	rRNA processing	56915
GO:0006364	rRNA processing	6208
GO:0006364	rRNA processing	65083
GO:0006364	rRNA processing	84135
GO:0006364	rRNA processing	8568
GO:0006364	rRNA processing	8602
GO:0006364	rRNA processing	9136
GO:0006364	rRNA processing	9221
GO:0006364	rRNA processing	92856
GO:0007089	traversing start control point of mitotic cell cycle	1017
GO:0007089	traversing start control point of mitotic cell cycle	8317
GO:0007089	traversing start control point of mitotic cell cycle	983
GO:0007089	traversing start control point of mitotic cell cycle	990
GO:0007089	traversing start control point of mitotic cell cycle	995
GO:0007586	digestion	10753
GO:0007586	digestion	10874
GO:0007586	digestion	10891
GO:0007586	digestion	1208
GO:0007586	digestion	1314
GO:0007586	digestion	1506
GO:0007586	digestion	1510
GO:0007586	digestion	2180
GO:0007586	digestion	280
GO:0007586	digestion	3359
GO:0007586	digestion	4852
GO:0007586	digestion	51302
GO:0007586	digestion	5205
GO:0007586	digestion	5225
GO:0007586	digestion	56287
GO:0007586	digestion	5645
GO:0007586	digestion	5646
GO:0007586	digestion	570
GO:0007586	digestion	57016
GO:0007586	digestion	64240
GO:0007586	digestion	6564
GO:0007586	digestion	6718
GO:0007586	digestion	6751
GO:0007586	digestion	7033
GO:0007586	digestion	7433
GO:0007586	digestion	887

## Sheet: GastricCancer2D DEGs
Biological Process ID	Biological Process Name	Cellular Component ID	Cellular Component Name	Entrez Gene Id
GO:0000079	regulation of cyclin dependent protein kinase activity	GO:0005634	nucleus	1022
GO:0000079	regulation of cyclin dependent protein kinase activity	GO:0005634	nucleus	1027
GO:0000079	regulation of cyclin dependent protein kinase activity	GO:0005634	nucleus	1030
GO:0000079	regulation of cyclin dependent protein kinase activity	GO:0005634	nucleus	1032
GO:0000079	regulation of cyclin dependent protein kinase activity	GO:0005634	nucleus	10614
GO:0000079	regulation of cyclin dependent protein kinase activity	GO:0005634	nucleus	1111
GO:0000079	regulation of cyclin dependent protein kinase activity	GO:0005634	nucleus	26524
GO:0000079	regulation of cyclin dependent protein kinase activity	GO:0005634	nucleus	890
GO:0000079	regulation of cyclin dependent protein kinase activity	GO:0005634	nucleus	8900
GO:0000079	regulation of cyclin dependent protein kinase activity	GO:0005634	nucleus	902
GO:0000079	regulation of cyclin dependent protein kinase activity	GO:0005634	nucleus	904
GO:0000079	regulation of cyclin dependent protein kinase activity	GO:0005634	nucleus	990
GO:0000079	regulation of cyclin dependent protein kinase activity	GO:0005634	nucleus	995
GO:0006118	electron transport	GO:0005783	endoplasmic reticulum	10595
GO:0006118	electron transport	GO:0005783	endoplasmic reticulum	120227
GO:0006118	electron transport	GO:0005783	endoplasmic reticulum	1308
GO:0006118	electron transport	GO:0005783	endoplasmic reticulum	1528
GO:0006118	electron transport	GO:0005783	endoplasmic reticulum	1551
GO:0006118	electron transport	GO:0005783	endoplasmic reticulum	1555
GO:0006118	electron transport	GO:0005783	endoplasmic reticulum	1558
GO:0006118	electron transport	GO:0005783	endoplasmic reticulum	1559
GO:0006118	electron transport	GO:0005783	endoplasmic reticulum	1573
GO:0006118	electron transport	GO:0005783	endoplasmic reticulum	1582
GO:0006118	electron transport	GO:0005783	endoplasmic reticulum	1584
GO:0006118	electron transport	GO:0005783	endoplasmic reticulum	23071
GO:0006118	electron transport	GO:0005783	endoplasmic reticulum	2326
GO:0006118	electron transport	GO:0005783	endoplasmic reticulum	2330
GO:0006118	electron transport	GO:0005783	endoplasmic reticulum	29785
GO:0006118	electron transport	GO:0005783	endoplasmic reticulum	30001
GO:0006118	electron transport	GO:0005783	endoplasmic reticulum	5034
GO:0006118	electron transport	GO:0005783	endoplasmic reticulum	51061
GO:0006118	electron transport	GO:0005783	endoplasmic reticulum	54495
GO:0006118	electron transport	GO:0005783	endoplasmic reticulum	54884
GO:0006118	electron transport	GO:0005783	endoplasmic reticulum	56605
GO:0006118	electron transport	GO:0005783	endoplasmic reticulum	57834
GO:0006118	electron transport	GO:0005783	endoplasmic reticulum	64714
GO:0006118	electron transport	GO:0005783	endoplasmic reticulum	66002
GO:0006118	electron transport	GO:0005783	endoplasmic reticulum	81542
GO:0006118	electron transport	GO:0005792	microsome	120227
GO:0006118	electron transport	GO:0005792	microsome	1308
GO:0006118	electron transport	GO:0005792	microsome	1528
GO:0006118	electron transport	GO:0005792	microsome	1551
GO:0006118	electron transport	GO:0005792	microsome	1555
GO:0006118	electron transport	GO:0005792	microsome	1558
GO:0006118	electron transport	GO:0005792	microsome	1559
GO:0006118	electron transport	GO:0005792	microsome	1573
GO:0006118	electron transport	GO:0005792	microsome	1582
GO:0006118	electron transport	GO:0005792	microsome	1584
GO:0006118	electron transport	GO:0005792	microsome	2326
GO:0006118	electron transport	GO:0005792	microsome	2330
GO:0006118	electron transport	GO:0005792	microsome	29785
GO:0006118	electron transport	GO:0005792	microsome	57834
GO:0006118	electron transport	GO:0005792	microsome	66002
GO:0006118	electron transport	GO:0005792	microsome	6713
GO:0006118	electron transport	GO:0016020	membrane	10595
GO:0006118	electron transport	GO:0016020	membrane	10975
GO:0006118	electron transport	GO:0016020	membrane	120227
GO:0006118	electron transport	GO:0016020	membrane	1308
GO:0006118	electron transport	GO:0016020	membrane	1329
GO:0006118	electron transport	GO:0016020	membrane	1337
GO:0006118	electron transport	GO:0016020	membrane	1347
GO:0006118	electron transport	GO:0016020	membrane	1350
GO:0006118	electron transport	GO:0016020	membrane	1528
GO:0006118	electron transport	GO:0016020	membrane	1551
GO:0006118	electron transport	GO:0016020	membrane	1555
GO:0006118	electron transport	GO:0016020	membrane	1558
GO:0006118	electron transport	GO:0016020	membrane	1559
GO:0006118	electron transport	GO:0016020	membrane	1573
GO:0006118	electron transport	GO:0016020	membrane	1582
GO:0006118	electron transport	GO:0016020	membrane	1584
GO:0006118	electron transport	GO:0016020	membrane	1594
GO:0006118	electron transport	GO:0016020	membrane	170712
GO:0006118	electron transport	GO:0016020	membrane	2110
GO:0006118	electron transport	GO:0016020	membrane	23071
GO:0006118	electron transport	GO:0016020	membrane	2326
GO:0006118	electron transport	GO:0016020	membrane	2330
GO:0006118	electron transport	GO:0016020	membrane	27089
GO:0006118	electron transport	GO:0016020	membrane	29785
GO:0006118	electron transport	GO:0016020	membrane	29796
GO:0006118	electron transport	GO:0016020	membrane	30001
GO:0006118	electron transport	GO:0016020	membrane	4128
GO:0006118	electron transport	GO:0016020	membrane	4129
GO:0006118	electron transport	GO:0016020	membrane	4698
GO:0006118	electron transport	GO:0016020	membrane	50507
GO:0006118	electron transport	GO:0016020	membrane	51061
GO:0006118	electron transport	GO:0016020	membrane	53905
GO:0006118	electron transport	GO:0016020	membrane	54495
GO:0006118	electron transport	GO:0016020	membrane	54884
GO:0006118	electron transport	GO:0016020	membrane	56605
GO:0006118	electron transport	GO:0016020	membrane	57834
GO:0006118	electron transport	GO:0016020	membrane	66002
GO:0006118	electron transport	GO:0016020	membrane	6713
GO:0006118	electron transport	GO:0016020	membrane	6834
GO:0006118	electron transport	GO:0016020	membrane	7384
GO:0006118	electron transport	GO:0016020	membrane	79901
GO:0006118	electron transport	GO:0016020	membrane	81542
GO:0006118	electron transport	GO:0016020	membrane	8828
GO:0006364	rRNA processing	GO:0005730	nucleolus	1736
GO:0006364	rRNA processing	GO:0005730	nucleolus	23076
GO:0006364	rRNA processing	GO:0005730	nucleolus	51096
GO:0006364	rRNA processing	GO:0005730	nucleolus	54433
GO:0006364	rRNA processing	GO:0005730	nucleolus	54512
GO:0006364	rRNA processing	GO:0005730	nucleolus	54606
GO:0006364	rRNA processing	GO:0005730	nucleolus	56915
GO:0006364	rRNA processing	GO:0005730	nucleolus	65083
GO:0006364	rRNA processing	GO:0005730	nucleolus	8568
GO:0006364	rRNA processing	GO:0005730	nucleolus	9136
GO:0006364	rRNA processing	GO:0005730	nucleolus	9221
GO:0006364	rRNA processing	GO:0005730	nucleolus	92856
GO:0006364	rRNA processing	GO:0043234	protein complex	11340
GO:0006364	rRNA processing	GO:0043234	protein complex	1736
GO:0006364	rRNA processing	GO:0043234	protein complex	2091
GO:0006364	rRNA processing	GO:0043234	protein complex	22894
GO:0006364	rRNA processing	GO:0043234	protein complex	23076
GO:0006364	rRNA processing	GO:0043234	protein complex	51096
GO:0006364	rRNA processing	GO:0043234	protein complex	51118
GO:0006364	rRNA processing	GO:0043234	protein complex	54433
GO:0006364	rRNA processing	GO:0043234	protein complex	54512
GO:0006364	rRNA processing	GO:0043234	protein complex	56915
GO:0006364	rRNA processing	GO:0043234	protein complex	65083
GO:0006364	rRNA processing	GO:0043234	protein complex	8568
GO:0006364	rRNA processing	GO:0043234	protein complex	9136
GO:0006364	rRNA processing	GO:0043234	protein complex	92856
GO:0006607	NLS-bearing substrate import into nucleus	GO:0044428	nuclear part	3836
GO:0006607	NLS-bearing substrate import into nucleus	GO:0044428	nuclear part	3837
GO:0006607	NLS-bearing substrate import into nucleus	GO:0044428	nuclear part	3838
GO:0006607	NLS-bearing substrate import into nucleus	GO:0044428	nuclear part	3839
GO:0006607	NLS-bearing substrate import into nucleus	GO:0044428	nuclear part	3843
GO:0006730	one-carbon compound metabolism	GO:0043231	intracellular membrane-bound organelle	10797
GO:0006730	one-carbon compound metabolism	GO:0043231	intracellular membrane-bound organelle	2356
GO:0006730	one-carbon compound metabolism	GO:0043231	intracellular membrane-bound organelle	4357
GO:0006730	one-carbon compound metabolism	GO:0043231	intracellular membrane-bound organelle	6472
GO:0006730	one-carbon compound metabolism	GO:0043231	intracellular membrane-bound organelle	7263
GO:0006730	one-carbon compound metabolism	GO:0043231	intracellular membrane-bound organelle	768
GO:0007050	cell cycle arrest	GO:0005737	cytoplasm	1027
GO:0007050	cell cycle arrest	GO:0005737	cytoplasm	1030
GO:0007050	cell cycle arrest	GO:0005737	cytoplasm	1031
GO:0007050	cell cycle arrest	GO:0005737	cytoplasm	1032
GO:0007050	cell cycle arrest	GO:0005737	cytoplasm	127933
GO:0007050	cell cycle arrest	GO:0005737	cytoplasm	84687
GO:0007050	cell cycle arrest	GO:0005737	cytoplasm	8872
GO:0007050	cell cycle arrest	GO:0005737	cytoplasm	9092
GO:0007050	cell cycle arrest	GO:0005737	cytoplasm	9585
GO:0007050	cell cycle arrest	GO:0005737	cytoplasm	9927
GO:0007089	traversing start control point of mitotic cell cycle	GO:0005634	nucleus	1017
GO:0007089	traversing start control point of mitotic cell cycle	GO:0005634	nucleus	8317
GO:0007089	traversing start control point of mitotic cell cycle	GO:0005634	nucleus	983
GO:0007089	traversing start control point of mitotic cell cycle	GO:0005634	nucleus	990
GO:0007089	traversing start control point of mitotic cell cycle	GO:0005634	nucleus	995
GO:0007586	digestion	GO:0005623	cell	10753
GO:0007586	digestion	GO:0005623	cell	10891
GO:0007586	digestion	GO:0005623	cell	1314
GO:0007586	digestion	GO:0005623	cell	1510
GO:0007586	digestion	GO:0005623	cell	4852
GO:0007586	digestion	GO:0005623	cell	570
GO:0007586	digestion	GO:0005623	cell	64240
GO:0007586	digestion	GO:0005623	cell	6564
GO:0007586	digestion	GO:0005623	cell	6751
GO:0007586	digestion	GO:0005623	cell	7433
GO:0007586	digestion	GO:0005623	cell	887
GO:0008285	negative regulation of cell proliferation	GO:0005737	cytoplasm	1027
GO:0008285	negative regulation of cell proliferation	GO:0005737	cytoplasm	1030
GO:0008285	negative regulation of cell proliferation	GO:0005737	cytoplasm	1031
GO:0008285	negative regulation of cell proliferation	GO:0005737	cytoplasm	1032
GO:0008285	negative regulation of cell proliferation	GO:0005737	cytoplasm	10950
GO:0008285	negative regulation of cell proliferation	GO:0005737	cytoplasm	4763
GO:0008285	negative regulation of cell proliferation	GO:0005737	cytoplasm	4830
GO:0008285	negative regulation of cell proliferation	GO:0005737	cytoplasm	4869
GO:0008285	negative regulation of cell proliferation	GO:0005737	cytoplasm	6282
GO:0008285	negative regulation of cell proliferation	GO:0005737	cytoplasm	6441
GO:0008285	negative regulation of cell proliferation	GO:0005737	cytoplasm	80781
GO:0008285	negative regulation of cell proliferation	GO:0005737	cytoplasm	8317
GO:0008285	negative regulation of cell proliferation	GO:0005737	cytoplasm	8440
GO:0008285	negative regulation of cell proliferation	GO:0005737	cytoplasm	85477
GO:0008285	negative regulation of cell proliferation	GO:0005737	cytoplasm	9146
GO:0008285	negative regulation of cell proliferation	GO:0005737	cytoplasm	9231
GO:0008285	negative regulation of cell proliferation	GO:0005737	cytoplasm	9521
GO:0008285	negative regulation of cell proliferation	GO:0005737	cytoplasm	990
GO:0008285	negative regulation of cell proliferation	GO:0005737	cytoplasm	9927

## Sheet: GastricCancer2D Reference Genes
Biological Process ID	Biological Process Name	Cellular Component ID	Cellular Component Name	Entrez Gene Id
GO:0000079	regulation of cyclin dependent protein kinase activity	GO:0005634	nucleus	1022
GO:0000079	regulation of cyclin dependent protein kinase activity	GO:0005634	nucleus	1027
GO:0000079	regulation of cyclin dependent protein kinase activity	GO:0005634	nucleus	1030
GO:0000079	regulation of cyclin dependent protein kinase activity	GO:0005634	nucleus	1032
GO:0000079	regulation of cyclin dependent protein kinase activity	GO:0005634	nucleus	10614
GO:0000079	regulation of cyclin dependent protein kinase activity	GO:0005634	nucleus	1111
GO:0000079	regulation of cyclin dependent protein kinase activity	GO:0005634	nucleus	26524
GO:0000079	regulation of cyclin dependent protein kinase activity	GO:0005634	nucleus	2965
GO:0000079	regulation of cyclin dependent protein kinase activity	GO:0005634	nucleus	4331
GO:0000079	regulation of cyclin dependent protein kinase activity	GO:0005634	nucleus	8851
GO:0000079	regulation of cyclin dependent protein kinase activity	GO:0005634	nucleus	890
GO:0000079	regulation of cyclin dependent protein kinase activity	GO:0005634	nucleus	8900
GO:0000079	regulation of cyclin dependent protein kinase activity	GO:0005634	nucleus	900
GO:0000079	regulation of cyclin dependent protein kinase activity	GO:0005634	nucleus	902
GO:0000079	regulation of cyclin dependent protein kinase activity	GO:0005634	nucleus	904
GO:0000079	regulation of cyclin dependent protein kinase activity	GO:0005634	nucleus	905
GO:0000079	regulation of cyclin dependent protein kinase activity	GO:0005634	nucleus	990
GO:0000079	regulation of cyclin dependent protein kinase activity	GO:0005634	nucleus	995
GO:0006118	electron transport	GO:0005783	endoplasmic reticulum	10130
GO:0006118	electron transport	GO:0005783	endoplasmic reticulum	10595
GO:0006118	electron transport	GO:0005783	endoplasmic reticulum	10858
GO:0006118	electron transport	GO:0005783	endoplasmic reticulum	10954
GO:0006118	electron transport	GO:0005783	endoplasmic reticulum	120227
GO:0006118	electron transport	GO:0005783	endoplasmic reticulum	1308
GO:0006118	electron transport	GO:0005783	endoplasmic reticulum	1528
GO:0006118	electron transport	GO:0005783	endoplasmic reticulum	1545
GO:0006118	electron transport	GO:0005783	endoplasmic reticulum	1548
GO:0006118	electron transport	GO:0005783	endoplasmic reticulum	1551
GO:0006118	electron transport	GO:0005783	endoplasmic reticulum	1555
GO:0006118	electron transport	GO:0005783	endoplasmic reticulum	1558
GO:0006118	electron transport	GO:0005783	endoplasmic reticulum	1559
GO:0006118	electron transport	GO:0005783	endoplasmic reticulum	1571
GO:0006118	electron transport	GO:0005783	endoplasmic reticulum	1573
GO:0006118	electron transport	GO:0005783	endoplasmic reticulum	1580
GO:0006118	electron transport	GO:0005783	endoplasmic reticulum	1582
GO:0006118	electron transport	GO:0005783	endoplasmic reticulum	1584
GO:0006118	electron transport	GO:0005783	endoplasmic reticulum	1586
GO:0006118	electron transport	GO:0005783	endoplasmic reticulum	1592
GO:0006118	electron transport	GO:0005783	endoplasmic reticulum	163720
GO:0006118	electron transport	GO:0005783	endoplasmic reticulum	1718
GO:0006118	electron transport	GO:0005783	endoplasmic reticulum	199974
GO:0006118	electron transport	GO:0005783	endoplasmic reticulum	2081
GO:0006118	electron transport	GO:0005783	endoplasmic reticulum	23071
GO:0006118	electron transport	GO:0005783	endoplasmic reticulum	2326
GO:0006118	electron transport	GO:0005783	endoplasmic reticulum	2327
GO:0006118	electron transport	GO:0005783	endoplasmic reticulum	2330
GO:0006118	electron transport	GO:0005783	endoplasmic reticulum	285440
GO:0006118	electron transport	GO:0005783	endoplasmic reticulum	2923
GO:0006118	electron transport	GO:0005783	endoplasmic reticulum	29785
GO:0006118	electron transport	GO:0005783	endoplasmic reticulum	30001
GO:0006118	electron transport	GO:0005783	endoplasmic reticulum	4051
GO:0006118	electron transport	GO:0005783	endoplasmic reticulum	5034
GO:0006118	electron transport	GO:0005783	endoplasmic reticulum	51061
GO:0006118	electron transport	GO:0005783	endoplasmic reticulum	51302
GO:0006118	electron transport	GO:0005783	endoplasmic reticulum	54431
GO:0006118	electron transport	GO:0005783	endoplasmic reticulum	5447
GO:0006118	electron transport	GO:0005783	endoplasmic reticulum	54495
GO:0006118	electron transport	GO:0005783	endoplasmic reticulum	54884
GO:0006118	electron transport	GO:0005783	endoplasmic reticulum	56605
GO:0006118	electron transport	GO:0005783	endoplasmic reticulum	5740
GO:0006118	electron transport	GO:0005783	endoplasmic reticulum	57834
GO:0006118	electron transport	GO:0005783	endoplasmic reticulum	64714
GO:0006118	electron transport	GO:0005783	endoplasmic reticulum	66002
GO:0006118	electron transport	GO:0005783	endoplasmic reticulum	7991
GO:0006118	electron transport	GO:0005783	endoplasmic reticulum	81542
GO:0006118	electron transport	GO:0005783	endoplasmic reticulum	84061
GO:0006118	electron transport	GO:0005783	endoplasmic reticulum	9601
GO:0006118	electron transport	GO:0005792	microsome	10858
GO:0006118	electron transport	GO:0005792	microsome	120227
GO:0006118	electron transport	GO:0005792	microsome	1308
GO:0006118	electron transport	GO:0005792	microsome	1528
GO:0006118	electron transport	GO:0005792	microsome	1545
GO:0006118	electron transport	GO:0005792	microsome	1548
GO:0006118	electron transport	GO:0005792	microsome	1551
GO:0006118	electron transport	GO:0005792	microsome	1555
GO:0006118	electron transport	GO:0005792	microsome	1558
GO:0006118	electron transport	GO:0005792	microsome	1559
GO:0006118	electron transport	GO:0005792	microsome	1571
GO:0006118	electron transport	GO:0005792	microsome	1573
GO:0006118	electron transport	GO:0005792	microsome	1580
GO:0006118	electron transport	GO:0005792	microsome	1582
GO:0006118	electron transport	GO:0005792	microsome	1584
GO:0006118	electron transport	GO:0005792	microsome	1586
GO:0006118	electron transport	GO:0005792	microsome	1588
GO:0006118	electron transport	GO:0005792	microsome	1592
GO:0006118	electron transport	GO:0005792	microsome	163720
GO:0006118	electron transport	GO:0005792	microsome	199974
GO:0006118	electron transport	GO:0005792	microsome	2326
GO:0006118	electron transport	GO:0005792	microsome	2327
GO:0006118	electron transport	GO:0005792	microsome	2330
GO:0006118	electron transport	GO:0005792	microsome	29785
GO:0006118	electron transport	GO:0005792	microsome	4051
GO:0006118	electron transport	GO:0005792	microsome	51302
GO:0006118	electron transport	GO:0005792	microsome	57834
GO:0006118	electron transport	GO:0005792	microsome	66002
GO:0006118	electron transport	GO:0005792	microsome	6713
GO:0006118	electron transport	GO:0016020	membrane	10495
GO:0006118	electron transport	GO:0016020	membrane	10595
GO:0006118	electron transport	GO:0016020	membrane	10858
GO:0006118	electron transport	GO:0016020	membrane	10975
GO:0006118	electron transport	GO:0016020	membrane	11068
GO:0006118	electron transport	GO:0016020	membrane	117246
GO:0006118	electron transport	GO:0016020	membrane	120227
GO:0006118	electron transport	GO:0016020	membrane	1308
GO:0006118	electron transport	GO:0016020	membrane	1329
GO:0006118	electron transport	GO:0016020	membrane	1337
GO:0006118	electron transport	GO:0016020	membrane	1339
GO:0006118	electron transport	GO:0016020	membrane	1345
GO:0006118	electron transport	GO:0016020	membrane	1346
GO:0006118	electron transport	GO:0016020	membrane	1347
GO:0006118	electron transport	GO:0016020	membrane	1349
GO:0006118	electron transport	GO:0016020	membrane	1350
GO:0006118	electron transport	GO:0016020	membrane	1528
GO:0006118	electron transport	GO:0016020	membrane	1534
GO:0006118	electron transport	GO:0016020	membrane	1536
GO:0006118	electron transport	GO:0016020	membrane	1537
GO:0006118	electron transport	GO:0016020	membrane	1545
GO:0006118	electron transport	GO:0016020	membrane	1548
GO:0006118	electron transport	GO:0016020	membrane	1551
GO:0006118	electron transport	GO:0016020	membrane	1555
GO:0006118	electron transport	GO:0016020	membrane	1556
GO:0006118	electron transport	GO:0016020	membrane	1558
GO:0006118	electron transport	GO:0016020	membrane	1559
GO:0006118	electron transport	GO:0016020	membrane	1571
GO:0006118	electron transport	GO:0016020	membrane	1573
GO:0006118	electron transport	GO:0016020	membrane	1580
GO:0006118	electron transport	GO:0016020	membrane	1582
GO:0006118	electron transport	GO:0016020	membrane	1583
GO:0006118	electron transport	GO:0016020	membrane	1584
GO:0006118	electron transport	GO:0016020	membrane	1586
GO:0006118	electron transport	GO:0016020	membrane	1588
GO:0006118	electron transport	GO:0016020	membrane	1592
GO:0006118	electron transport	GO:0016020	membrane	1593
GO:0006118	electron transport	GO:0016020	membrane	1594
GO:0006118	electron transport	GO:0016020	membrane	1595
GO:0006118	electron transport	GO:0016020	membrane	170712
GO:0006118	electron transport	GO:0016020	membrane	1718
GO:0006118	electron transport	GO:0016020	membrane	1806
GO:0006118	electron transport	GO:0016020	membrane	199974
GO:0006118	electron transport	GO:0016020	membrane	2064
GO:0006118	electron transport	GO:0016020	membrane	2081
GO:0006118	electron transport	GO:0016020	membrane	2110
GO:0006118	electron transport	GO:0016020	membrane	23071
GO:0006118	electron transport	GO:0016020	membrane	2326
GO:0006118	electron transport	GO:0016020	membrane	2327
GO:0006118	electron transport	GO:0016020	membrane	2330
GO:0006118	electron transport	GO:0016020	membrane	23530
GO:0006118	electron transport	GO:0016020	membrane	239
GO:0006118	electron transport	GO:0016020	membrane	255488
GO:0006118	electron transport	GO:0016020	membrane	261729
GO:0006118	electron transport	GO:0016020	membrane	26502
GO:0006118	electron transport	GO:0016020	membrane	27035
GO:0006118	electron transport	GO:0016020	membrane	27089
GO:0006118	electron transport	GO:0016020	membrane	284613
GO:0006118	electron transport	GO:0016020	membrane	285440
GO:0006118	electron transport	GO:0016020	membrane	29785
GO:0006118	electron transport	GO:0016020	membrane	29796
GO:0006118	electron transport	GO:0016020	membrane	30001
GO:0006118	electron transport	GO:0016020	membrane	3052
GO:0006118	electron transport	GO:0016020	membrane	4051
GO:0006118	electron transport	GO:0016020	membrane	4128
GO:0006118	electron transport	GO:0016020	membrane	4129
GO:0006118	electron transport	GO:0016020	membrane	4698
GO:0006118	electron transport	GO:0016020	membrane	4701
GO:0006118	electron transport	GO:0016020	membrane	4718
GO:0006118	electron transport	GO:0016020	membrane	4723
GO:0006118	electron transport	GO:0016020	membrane	5018
GO:0006118	electron transport	GO:0016020	membrane	50507
GO:0006118	electron transport	GO:0016020	membrane	51061
GO:0006118	electron transport	GO:0016020	membrane	51103
GO:0006118	electron transport	GO:0016020	membrane	51302
GO:0006118	electron transport	GO:0016020	membrane	51700
GO:0006118	electron transport	GO:0016020	membrane	53905
GO:0006118	electron transport	GO:0016020	membrane	5447
GO:0006118	electron transport	GO:0016020	membrane	54495
GO:0006118	electron transport	GO:0016020	membrane	54884
GO:0006118	electron transport	GO:0016020	membrane	56255
GO:0006118	electron transport	GO:0016020	membrane	56605
GO:0006118	electron transport	GO:0016020	membrane	5740
GO:0006118	electron transport	GO:0016020	membrane	57834
GO:0006118	electron transport	GO:0016020	membrane	6390
GO:0006118	electron transport	GO:0016020	membrane	6391
GO:0006118	electron transport	GO:0016020	membrane	66002
GO:0006118	electron transport	GO:0016020	membrane	6713
GO:0006118	electron transport	GO:0016020	membrane	6834
GO:0006118	electron transport	GO:0016020	membrane	7381
GO:0006118	electron transport	GO:0016020	membrane	7384
GO:0006118	electron transport	GO:0016020	membrane	7385
GO:0006118	electron transport	GO:0016020	membrane	7386
GO:0006118	electron transport	GO:0016020	membrane	79689
GO:0006118	electron transport	GO:0016020	membrane	79901
GO:0006118	electron transport	GO:0016020	membrane	7991
GO:0006118	electron transport	GO:0016020	membrane	80142
GO:0006118	electron transport	GO:0016020	membrane	81542
GO:0006118	electron transport	GO:0016020	membrane	84061
GO:0006118	electron transport	GO:0016020	membrane	8828
GO:0006118	electron transport	GO:0016020	membrane	91942
GO:0006118	electron transport	GO:0016020	membrane	9377
GO:0006364	rRNA processing	GO:0005730	nucleolus	10775
GO:0006364	rRNA processing	GO:0005730	nucleolus	11103
GO:0006364	rRNA processing	GO:0005730	nucleolus	134430
GO:0006364	rRNA processing	GO:0005730	nucleolus	1736
GO:0006364	rRNA processing	GO:0005730	nucleolus	23076
GO:0006364	rRNA processing	GO:0005730	nucleolus	50628
GO:0006364	rRNA processing	GO:0005730	nucleolus	51096
GO:0006364	rRNA processing	GO:0005730	nucleolus	5394
GO:0006364	rRNA processing	GO:0005730	nucleolus	54433
GO:0006364	rRNA processing	GO:0005730	nucleolus	54512
GO:0006364	rRNA processing	GO:0005730	nucleolus	54606
GO:0006364	rRNA processing	GO:0005730	nucleolus	55272
GO:0006364	rRNA processing	GO:0005730	nucleolus	55505
GO:0006364	rRNA processing	GO:0005730	nucleolus	55651
GO:0006364	rRNA processing	GO:0005730	nucleolus	56915
GO:0006364	rRNA processing	GO:0005730	nucleolus	65083
GO:0006364	rRNA processing	GO:0005730	nucleolus	8568
GO:0006364	rRNA processing	GO:0005730	nucleolus	9136
GO:0006364	rRNA processing	GO:0005730	nucleolus	9221
GO:0006364	rRNA processing	GO:0005730	nucleolus	92856
GO:0006364	rRNA processing	GO:0043234	protein complex	10775
GO:0006364	rRNA processing	GO:0043234	protein complex	11103
GO:0006364	rRNA processing	GO:0043234	protein complex	11340
GO:0006364	rRNA processing	GO:0043234	protein complex	134430
GO:0006364	rRNA processing	GO:0043234	protein complex	1736
GO:0006364	rRNA processing	GO:0043234	protein complex	2091
GO:0006364	rRNA processing	GO:0043234	protein complex	22894
GO:0006364	rRNA processing	GO:0043234	protein complex	23076
GO:0006364	rRNA processing	GO:0043234	protein complex	50628
GO:0006364	rRNA processing	GO:0043234	protein complex	51096
GO:0006364	rRNA processing	GO:0043234	protein complex	51118
GO:0006364	rRNA processing	GO:0043234	protein complex	54433
GO:0006364	rRNA processing	GO:0043234	protein complex	54512
GO:0006364	rRNA processing	GO:0043234	protein complex	55272
GO:0006364	rRNA processing	GO:0043234	protein complex	55505
GO:0006364	rRNA processing	GO:0043234	protein complex	55651
GO:0006364	rRNA processing	GO:0043234	protein complex	56915
GO:0006364	rRNA processing	GO:0043234	protein complex	6208
GO:0006364	rRNA processing	GO:0043234	protein complex	65083
GO:0006364	rRNA processing	GO:0043234	protein complex	8568
GO:0006364	rRNA processing	GO:0043234	protein complex	9136
GO:0006364	rRNA processing	GO:0043234	protein complex	92856
GO:0006607	NLS-bearing substrate import into nucleus	GO:0044428	nuclear part	3836
GO:0006607	NLS-bearing substrate import into nucleus	GO:0044428	nuclear part	3837
GO:0006607	NLS-bearing substrate import into nucleus	GO:0044428	nuclear part	3838
GO:0006607	NLS-bearing substrate import into nucleus	GO:0044428	nuclear part	3839
GO:0006607	NLS-bearing substrate import into nucleus	GO:0044428	nuclear part	3843
GO:0006730	one-carbon compound metabolism	GO:0043231	intracellular membrane-bound organelle	10797
GO:0006730	one-carbon compound metabolism	GO:0043231	intracellular membrane-bound organelle	2356
GO:0006730	one-carbon compound metabolism	GO:0043231	intracellular membrane-bound organelle	4357
GO:0006730	one-carbon compound metabolism	GO:0043231	intracellular membrane-bound organelle	4522
GO:0006730	one-carbon compound metabolism	GO:0043231	intracellular membrane-bound organelle	6472
GO:0006730	one-carbon compound metabolism	GO:0043231	intracellular membrane-bound organelle	7263
GO:0006730	one-carbon compound metabolism	GO:0043231	intracellular membrane-bound organelle	768
GO:0007050	cell cycle arrest	GO:0005737	cytoplasm	1027
GO:0007050	cell cycle arrest	GO:0005737	cytoplasm	1030
GO:0007050	cell cycle arrest	GO:0005737	cytoplasm	1031
GO:0007050	cell cycle arrest	GO:0005737	cytoplasm	1032
GO:0007050	cell cycle arrest	GO:0005737	cytoplasm	127933
GO:0007050	cell cycle arrest	GO:0005737	cytoplasm	1718
GO:0007050	cell cycle arrest	GO:0005737	cytoplasm	2081
GO:0007050	cell cycle arrest	GO:0005737	cytoplasm	6300
GO:0007050	cell cycle arrest	GO:0005737	cytoplasm	7157
GO:0007050	cell cycle arrest	GO:0005737	cytoplasm	84687
GO:0007050	cell cycle arrest	GO:0005737	cytoplasm	8872
GO:0007050	cell cycle arrest	GO:0005737	cytoplasm	9092
GO:0007050	cell cycle arrest	GO:0005737	cytoplasm	9585
GO:0007050	cell cycle arrest	GO:0005737	cytoplasm	9927
GO:0007089	traversing start control point of mitotic cell cycle	GO:0005634	nucleus	1017
GO:0007089	traversing start control point of mitotic cell cycle	GO:0005634	nucleus	8317
GO:0007089	traversing start control point of mitotic cell cycle	GO:0005634	nucleus	983
GO:0007089	traversing start control point of mitotic cell cycle	GO:0005634	nucleus	990
GO:0007089	traversing start control point of mitotic cell cycle	GO:0005634	nucleus	995
GO:0007586	digestion	GO:0005623	cell	10753
GO:0007586	digestion	GO:0005623	cell	10891
GO:0007586	digestion	GO:0005623	cell	1208
GO:0007586	digestion	GO:0005623	cell	1314
GO:0007586	digestion	GO:0005623	cell	1510
GO:0007586	digestion	GO:0005623	cell	2180
GO:0007586	digestion	GO:0005623	cell	3359
GO:0007586	digestion	GO:0005623	cell	4852
GO:0007586	digestion	GO:0005623	cell	51302
GO:0007586	digestion	GO:0005623	cell	5205
GO:0007586	digestion	GO:0005623	cell	570
GO:0007586	digestion	GO:0005623	cell	64240
GO:0007586	digestion	GO:0005623	cell	6564
GO:0007586	digestion	GO:0005623	cell	6751
GO:0007586	digestion	GO:0005623	cell	7433
GO:0007586	digestion	GO:0005623	cell	887
GO:0008285	negative regulation of cell proliferation	GO:0005737	cytoplasm	10006
GO:0008285	negative regulation of cell proliferation	GO:0005737	cytoplasm	1027
GO:0008285	negative regulation of cell proliferation	GO:0005737	cytoplasm	1030
GO:0008285	negative regulation of cell proliferation	GO:0005737	cytoplasm	1031
GO:0008285	negative regulation of cell proliferation	GO:0005737	cytoplasm	1032
GO:0008285	negative regulation of cell proliferation	GO:0005737	cytoplasm	10950
GO:0008285	negative regulation of cell proliferation	GO:0005737	cytoplasm	1285
GO:0008285	negative regulation of cell proliferation	GO:0005737	cytoplasm	1487
GO:0008285	negative regulation of cell proliferation	GO:0005737	cytoplasm	149428
GO:0008285	negative regulation of cell proliferation	GO:0005737	cytoplasm	2170
GO:0008285	negative regulation of cell proliferation	GO:0005737	cytoplasm	2172
GO:0008285	negative regulation of cell proliferation	GO:0005737	cytoplasm	339221
GO:0008285	negative regulation of cell proliferation	GO:0005737	cytoplasm	4763
GO:0008285	negative regulation of cell proliferation	GO:0005737	cytoplasm	4771
GO:0008285	negative regulation of cell proliferation	GO:0005737	cytoplasm	4830
GO:0008285	negative regulation of cell proliferation	GO:0005737	cytoplasm	4869
GO:0008285	negative regulation of cell proliferation	GO:0005737	cytoplasm	5245
GO:0008285	negative regulation of cell proliferation	GO:0005737	cytoplasm	5728
GO:0008285	negative regulation of cell proliferation	GO:0005737	cytoplasm	596
GO:0008285	negative regulation of cell proliferation	GO:0005737	cytoplasm	6282
GO:0008285	negative regulation of cell proliferation	GO:0005737	cytoplasm	6441
GO:0008285	negative regulation of cell proliferation	GO:0005737	cytoplasm	694
GO:0008285	negative regulation of cell proliferation	GO:0005737	cytoplasm	7428
GO:0008285	negative regulation of cell proliferation	GO:0005737	cytoplasm	7453
GO:0008285	negative regulation of cell proliferation	GO:0005737	cytoplasm	7940
GO:0008285	negative regulation of cell proliferation	GO:0005737	cytoplasm	80781
GO:0008285	negative regulation of cell proliferation	GO:0005737	cytoplasm	8317
GO:0008285	negative regulation of cell proliferation	GO:0005737	cytoplasm	8440
GO:0008285	negative regulation of cell proliferation	GO:0005737	cytoplasm	85004
GO:0008285	negative regulation of cell proliferation	GO:0005737	cytoplasm	85477
GO:0008285	negative regulation of cell proliferation	GO:0005737	cytoplasm	8763
GO:0008285	negative regulation of cell proliferation	GO:0005737	cytoplasm	9146
GO:0008285	negative regulation of cell proliferation	GO:0005737	cytoplasm	9231
GO:0008285	negative regulation of cell proliferation	GO:0005737	cytoplasm	9521
GO:0008285	negative regulation of cell proliferation	GO:0005737	cytoplasm	990
GO:0008285	negative regulation of cell proliferation	GO:0005737	cytoplasm	9927
GO:0008285	negative regulation of cell proliferation	GO:0005737	cytoplasm	9940
